# Supplementary material for: Therapeutic Applications of 3D Bioprinting in Surgery for Female Reproductive Tract Disorders: A Systematic Review
Source: Polymers (Basel). 2025 Nov 12;17(22):3010. doi: 10.3390/polym17223010 (PMC12656174; doi:10.3390/polym17223010)
Supplement: Supplementary file 1 [file polymers-17-03010-s001.zip]

Archive with 1 entries (1 files):
- polymers-3908032-supplementary.pdf
